# Supplementary material for: Leptospira interrogans biofilm formation in Rattus norvegicus (Norway rats) natural reservoirs
Source: PLoS Negl Trop Dis. 2021 Sep 8;15(9):e0009736. doi: 10.1371/journal.pntd.0009736 (PMC8451993; doi:10.1371/journal.pntd.0009736)
Supplement: S1 Table — (XLSX) [file pntd.0009736.s002.xlsx]

## Sheet: Data
ID	Sex	Weight	Weight categories	Valley	qPCR urine	log10 qPCR urine	qPCR kidney	qPCR total	IF	IHC	IF and/or IHC	IHC and/or IF and/or qPCR total	Co-localization_biof
414	Female	441	Adult		Positive	12600000	Negative	Positive	Positive	Positive	Positive	Positive	Positive
422	Female	143	Juvenile		Positive	11400000	Negative	Positive	Positive	Positive	Positive	Positive	Positive
304125.01	Female	235	Sub-adult	Valley 4	Negative		Negative	Negative	Positive	Positive	Positive	Positive	Positive
304126.01	Male	140	Juvenile	Valley 4	Positive	557	Negative	Positive	Positive	Positive	Positive	Positive	Positive
304221.01	Male	345	Sub-adult	Valley 4	Positive	2540000	Negative	Positive	Positive	Positive	Positive	Positive	Positive
304425.02	Male	245	Sub-adult	Valley 4	Positive	2620	Negative	Positive	Positive	Positive	Positive	Positive	Positive
305926.02	Male	245	Sub-adult	Valley 4	Positive	271	Negative	Positive	Positive	Positive	Positive	Positive	Positive
306325.01	Male	410	Adult	Valley 4	Positive	16.3	Negative	Positive	Positive	Positive	Positive	Positive	Positive
309023.01	Female	280	Sub-adult	Valley 1	Negative		Negative	Negative	Positive	Positive	Positive	Positive	Positive
310125.02	Male	320	Sub-adult	Valley 4	Negative		Negative	Negative	Positive	Positive	Positive	Positive	Positive
315421.02	Female	320	Sub-adult	Valley 4	Positive	65100	Negative	Positive	Negative	Positive	Positive	Positive	Positive
316324.01	Male	140	Juvenile	Valley 4	Negative		Negative	Negative	Positive	Positive	Positive	Positive	Positive
317023.01	Female	275	Sub-adult	Valley 4	Positive	89700	Negative	Positive	Positive	Positive	Positive	Positive	Positive
318315.01	Female	575	Adult	Valley 4	Negative		Positive	Positive	Positive	Positive	Positive	Positive	Positive
318322.01	Female	310	Sub-adult	Valley 4	Positive	69400	Negative	Positive	Positive	Positive	Positive	Positive	Positive
319722.01	Male	280	Sub-adult	Valley 1	Positive	98.1	Negative	Positive	Positive	Positive	Positive	Positive	Positive
321215.02	Male	370	Sub-adult	Valley 4	Negative		Negative	Negative	Positive	Positive	Positive	Positive	Positive
321221.02	Male	540	Adult	Valley 4	Positive	26200	Negative	Positive	Positive	Positive	Positive	Positive	Positive
321822.01	Female	380	Sub-adult	Valley 4	Negative		Negative	Negative	Positive	Positive	Positive	Positive	Positive
322625.01	Female	400	Sub-adult	Valley 4	Negative		Negative	Negative	Positive	Positive	Positive	Positive	Positive
328122.09	Female	255	Sub-adult		Negative		Negative	Negative	Positive	Positive	Positive	Positive	Positive
328222.06	Female	70	Juvenile		Negative		Negative	Negative	Negative	Positive	Positive	Positive	Positive
400823.01	Male	165	Juvenile	Valley 2	Negative		Negative	Negative	Positive	Positive	Positive	Positive	Positive
403021.02	Female	320	Sub-adult	Valley 4	Negative		Negative	Negative	Positive	Positive	Positive	Positive	Positive
415	Male	148	Juvenile		Positive	7980000	Negative	Positive	Positive	Positive	Positive	Positive	Negative
416	Female	340	Sub-adult		Positive	3380000	Negative	Positive	Positive	Positive	Positive	Positive	Negative
417	Male	358	Sub-adult		Positive	77600000	Negative	Positive	Positive	Positive	Positive	Positive	Negative
440	Male	484	Adult		Positive	54400000	Negative	Positive	Positive	Positive	Positive	Positive	Negative
447	Male	175	Juvenile		Positive	338889	Negative	Positive	Positive	Positive	Positive	Positive	Negative
452	Female	154	Juvenile		Negative		Negative	Negative	Positive	Positive	Positive	Positive	Negative
462	Male	418	Adult		Positive	32235000	Negative	Positive	Positive	Positive	Positive	Positive	Negative
104332.01	Female	170	Juvenile	Valley 2	Positive	208900000	Negative	Positive	Positive	Positive	Positive	Positive	Negative
109632.02	Female	270	Sub-adult	Valley 1	Positive	1355000	Negative	Positive	Positive	Positive	Positive	Positive	Negative
118121.02	Female	150	Juvenile	Valley 1	Positive		Negative	Positive	Positive	Positive	Positive	Positive	Negative
121232.02	Female	200	Juvenile	Valley 4	Negative		Negative	Negative	Positive	Positive	Positive	Positive	Negative
122831.01	Male	160	Juvenile	Valley 4	Negative		Negative	Negative	Positive	Positive	Positive	Positive	Negative
124713.02	Female	270	Sub-adult	Valley 2	Positive	18030000	Negative	Positive	Positive	Positive	Positive	Positive	Negative
300324.01	Male	245	Sub-adult	Valley 1	Positive	0	Negative	Positive	Positive	Positive	Positive	Positive	Negative
302523.02	Female	400	Sub-adult	Valley 4	Positive	58.3	Negative	Positive	Positive	Positive	Positive	Positive	Negative
303121.01	Female	270	Sub-adult	Valley 2	Negative		Negative	Negative	Positive	Positive	Positive	Positive	Negative
303121.02	Male	305	Sub-adult	Valley 2	Positive	4920	Negative	Positive	Positive	Positive	Positive	Positive	Negative
303724.02	Male	360	Sub-adult	Valley 1	Positive	11.5	Negative	Positive	Positive	Positive	Positive	Positive	Negative
304224.02	Female	390	Sub-adult	Valley 4	Positive	11.2	Negative	Positive	Positive	Positive	Positive	Positive	Negative
305922.01	Female	400	Sub-adult	Valley 4	Negative		Negative	Negative	Positive	Positive	Positive	Positive	Negative
306324.01	Female	345	Sub-adult	Valley 4	Positive	3820	Negative	Positive	Positive	Positive	Positive	Positive	Negative
306624.01	Female	495	Adult	Valley 4	Positive	3550	Negative	Positive	Positive	Positive	Positive	Positive	Negative
308023.02	Female	250	Sub-adult	Valley 1	Positive	783	Negative	Positive	Positive	Positive	Positive	Positive	Negative
309622.01	Male	265	Sub-adult	Valley 1	Negative		Negative	Negative	Positive	Positive	Positive	Positive	Negative
309724.02	Male	330	Sub-adult	Valley 1	Positive	632	Negative	Positive	Positive	Positive	Positive	Positive	Negative
311725.02	Male	480	Adult	Valley 4	Positive	466000	Negative	Positive	Positive	Positive	Positive	Positive	Negative
313721.01	Female	340	Sub-adult	Valley 1	Negative		Negative	Negative	Positive	Positive	Positive	Positive	Negative
314821.02	Female	360	Sub-adult	Valley 4	Negative		Negative	Negative	Positive	Positive	Positive	Positive	Negative
315415.01	Male	480	Adult	Valley 4	Positive	1260	Negative	Positive	Positive	Positive	Positive	Positive	Negative
315424.01	Male	480	Adult	Valley 4	Positive	2110	Negative	Positive	Positive	Positive	Positive	Positive	Negative
318325.01	Female	505	Adult	Valley 4	Positive	1090	Negative	Positive	Positive	Positive	Positive	Positive	Negative
321423.01	Female	180	Juvenile	Valley 1	Negative		Negative	Negative	Positive	Positive	Positive	Positive	Negative
322622.01	Female	445	Adult	Valley 4	Positive	353	Negative	Positive	Positive	Positive	Positive	Positive	Negative
322822.01	Female	270	Sub-adult	Valley 4	Negative		Negative	Negative	Positive	Positive	Positive	Positive	Negative
328112.05	Female	320	Sub-adult		Negative		Negative	Negative	Positive	Positive	Positive	Positive	Negative
328112.09	Male	355	Sub-adult		Positive	1530	Negative	Positive	Negative	Positive	Positive	Positive	Negative
328211.02	Male	310	Sub-adult		Negative		Negative	Negative	Negative	Positive	Positive	Positive	Negative
328211.06	Female	270	Sub-adult		Negative		Negative	Negative	Positive	Positive	Positive	Positive	Negative
400722.01	Male	410	Adult	Valley 2	Positive	3360000	Negative	Positive	Positive	Positive	Positive	Positive	Negative
418321.02	Female	420	Adult	Valley 4	Positive	186000000	Negative	Positive	Positive	Positive	Positive	Positive	Negative
418621.02	Male	310	Sub-adult	Valley 4	Positive	802000	Negative	Positive	Positive	Positive	Positive	Positive	Negative
400	Female	293	Sub-adult		Positive		Negative	Positive	Negative		Negative	Positive
100423.01	Female	50	Juvenile	Valley 2	Negative		Negative	Negative	Negative		Negative	Negative
112931.01	Female	230	Sub-adult	Valley 4	Negative		Negative	Negative	Positive		Positive	Positive
116322.01	Female	70	Juvenile	Valley 4	Negative		Negative	Negative	Negative		Negative	Negative
125023.01	Female	150	Juvenile	Valley 2	Negative		Negative	Negative	Negative		Negative	Negative
302522.01	Male	70	Juvenile	Valley 4	Negative		Positive	Positive	Negative	Negative	Negative	Positive
304121.01	Male	50	Juvenile	Valley 4	Negative		Positive	Positive	Negative	Negative	Negative	Positive
304123.01	Male	65	Juvenile	Valley 4	Negative		Positive	Positive	Negative	Negative	Negative	Positive
304123.02	Female	65	Juvenile	Valley 4	Negative		Positive	Positive	Negative	Negative	Negative	Positive
304125.02	Male	75	Juvenile	Valley 4	Positive		Negative	Positive	Negative	Negative	Negative	Positive
305926.01	Female	180	Juvenile	Valley 4	Negative		Negative	Negative	Negative	Negative	Negative	Negative
306325.02	Male	405	Adult	Valley 4	Negative		Negative	Negative	Positive	Negative	Positive	Positive
306621.01	Female	160	Juvenile	Valley 4	Negative		Negative	Negative	Negative	Negative	Negative	Negative
310121.02	Male	75	Juvenile	Valley 4	Positive	0.22	Negative	Positive	Negative	Negative	Negative	Positive
315421.01	Female	350	Sub-adult	Valley 4	Negative		Negative	Negative	Negative	Negative	Negative	Negative
315425.01	Female	155	Juvenile	Valley 4	Negative		Negative	Negative	Negative	Negative	Negative	Negative
318325.02	Male	340	Sub-adult	Valley 4	Positive	167.3	Negative	Positive	Positive	Negative	Positive	Positive
321825.01	Male	80	Juvenile	Valley 4	Negative		Negative	Negative	Negative		Negative	Negative
322826.01	Female	250	Sub-adult	Valley 4	Positive	0.5	Negative	Positive	Positive	Negative	Positive	Positive
328112.08	Male	315	Sub-adult		Positive	285	Negative	Positive	Positive	Negative	Positive	Positive
328121.04	Female	255	Sub-adult		Negative		Negative	Negative	Negative	Negative	Negative	Negative
406524.02	Male	60	Juvenile	Valley 4	Positive		Negative	Positive	Negative	Negative	Negative	Positive
